# Supplementary material for: Exacerbation of Liver Tumor Metastasis in twist1a+/xmrk+ Double Transgenic Zebrafish following Lipopolysaccharide or Dextran Sulphate Sodium Exposure
Source: Pharmaceuticals (Basel). 2021 Aug 28;14(9):867. doi: 10.3390/ph14090867 (PMC8468836; doi:10.3390/ph14090867)
Supplement: Supplementary file 1 [file pharmaceuticals-14-00867-s001.zip]

Archive with 1 entries (1 files):
- pharmaceuticals-1349431-supplementary.pdf
